# Supplementary material for: Design of a hesitant movement gesture for mobile robots
Source: PLoS One. 2021 Mar 25;16(3):e0249081. doi: 10.1371/journal.pone.0249081 (PMC7993606; doi:10.1371/journal.pone.0249081)
Supplement: S1 Video — (ZIP) [file pone.0249081.s004.zip]

Archive with 1 entries (1 files):
- S3_Video.mp4
